# Supplementary material for: Assessment of Individual Radiosensitivity in Breast Cancer Patients Using a Combination of Biomolecular Markers
Source: Biomedicines. 2023 Apr 7;11(4):1122. doi: 10.3390/biomedicines11041122 (PMC10136353; doi:10.3390/biomedicines11041122)
Supplement: Supplementary file 1 [file biomedicines-11-01122-s001.zip]

Archive with 10 entries (10 files):
- Supplementary Figure legends.pdf
- Supplementary Figure S1 cell images Foci endogenous.png
- Supplementary Figure S2 ROC analyses in vivo.png
- Supplementary Figure S3 late toxicity.png
- Supplementary figure S4 Aberration pic cropped.png
- Supplementary Figure S5 CA CHT+RT.png
- Supplementary Figure S6 CA late toxicity.png
- Supplementary Figure S7 ROC analyses in vitro.png
- Supplementary Figure S8 Apoptosis in vitro.png
- Table S1 info about the patients.pdf
